# Supplementary material for: Sutureless Purely Off-Clamp Robot-Assisted Partial Nephrectomy: Avoiding Renorrhaphy Does Not Jeopardize Surgical and Functional Outcomes
Source: Cancers (Basel). 2023 Jan 23;15(3):698. doi: 10.3390/cancers15030698 (PMC9913582; doi:10.3390/cancers15030698)
Supplement: Supplementary file 1 [file cancers-15-00698-s001.zip]

Archive with 1 entries (1 files):
- cancers-2106893-supplementary.pdf
